# Supplementary material for: Exploring the Dermocosmetic Value of Synthetic Aminopyrimidine-Thioethers
Source: Antioxidants (Basel). 2026 Jul 3;15(7):841. doi: 10.3390/antiox15070841 (PMC13405498; doi:10.3390/antiox15070841)
Supplement: Supplementary file 1 [file antioxidants-15-00841-s001.zip]

Archive with 1 entries (1 files):
- antioxidants-4359458-supplementary.pdf
